# Supplementary material for: Transcription-mediated organization of the replication initiation program across large genes sets common fragile sites genome-wide
Source: Nat Commun. 2019 Dec 13;10:5693. doi: 10.1038/s41467-019-13674-5 (PMC6911102; doi:10.1038/s41467-019-13674-5)
Supplement: Supplementary file 8 — Source Data [file 41467_2019_13674_MOESM8_ESM.zip]

Archive with 14 entries (11 files):
- Sources_Data.NCOMMS-19-27604A/
- Sources_Data.NCOMMS-19-27604A/Sources_Data.SupplementaryFigure1.zip
- Sources_Data.NCOMMS-19-27604A/Sources_Data.SupplementaryFigure3.zip
- Sources_Data.NCOMMS-19-27604A/Sources_Data.SupplementaryFigure2.zip
- Sources_Data.NCOMMS-19-27604A/.DS_Store
- __MACOSX/
- __MACOSX/Sources_Data.NCOMMS-19-27604A/
- __MACOSX/Sources_Data.NCOMMS-19-27604A/._.DS_Store
- Sources_Data.NCOMMS-19-27604A/Sources_Data.Figure4 & SupplementaryFigure4.zip
- Sources_Data.NCOMMS-19-27604A/Sources_Data.Figure1.zip
- Sources_Data.NCOMMS-19-27604A/Sources_Data.Figure2.zip
- Sources_Data.NCOMMS-19-27604A/Sources_Data.Figure3.zip
- Sources_Data.NCOMMS-19-27604A/README
- __MACOSX/Sources_Data.NCOMMS-19-27604A/._README
