# Supplementary material for: Transcription-mediated organization of the replication initiation program across large genes sets common fragile sites genome-wide
Source: Nat Commun. 2019 Dec 13;10:5693. doi: 10.1038/s41467-019-13674-5 (PMC6911102; doi:10.1038/s41467-019-13674-5)
Supplement: Supplementary file 8 — Source Data [file 41467_2019_13674_MOESM8_ESM.zip › Sources_Data.NCOMMS-19-27604A/README]

* This archive contains the source data and codes that were used to generate the following plots:

Fig. 1(b,c,d,e)
Fig. 2(a,d)
Fig. 4(a,c,d)
Fig. S1(b,c,d)
Fig. S2(b)
Fig. S3(a)
Fig. S4(a,b)

* An IGV session that was used to generate profiles shown in Fig_2c is provided. And the other profiles used in Fig_1f,3a,3b,S1e,S2a and S3b were generated by using the same IGV session with different genomic regions indicated in the corresponding figures.

* All sequencing files and processed count matrices were deposited in Gene Expression Omnibus (GEO) under accession number GSE134709. 

* The computer codes and further processing data used in the manuscript are available on the GitHub repositories of the team (https://github.com/CL-CHEN-Lab/RepliSeq and https://github.com/CL-CHEN-Lab/CFS-Seq). 
